# Supplementary material for: Key pathological features characterize minimal change disease-like IgA nephropathy
Source: PLoS One. 2023 Jul 20;18(7):e0288384. doi: 10.1371/journal.pone.0288384 (PMC10358932; doi:10.1371/journal.pone.0288384)
Supplement: S1 Dataset — (XLSX) [file pone.0288384.s004.xlsx]

## Sheet: dataset
S4 Dataset. Baseline characterisrtics of each enrolled patient
Patient ID	group	prior RAAS blockade use	prior IST use	sex	Age	SBP(mmHg)	DBP(mmHg)	BMI(kg/m2)	edema	IgA mesangial deposit(+)	M	S	E	T	C3	FPE	albumin	NS	hematuria(+)	SCr1	eGFR1(CKD-EPI)	UPCR1
1	2	0	0	0	30	no available data	no available data	19.7	0	2	1	0	0	1	2	2	4	0	0	1.62	42.1565	0.06
2	not allocated for UPCR<1 and IST treated	0	0	0	31	no available data	no available data	29.1	0	2	0	0	0	0	1	1	2.3	0	1	1.13	64.7061	0.441667
3	not allocated for prior RAAS blockade use	1	0	0	45	181	110	28.1	0	3	1	0	0	0	3	1	4.1	0	2	0.89	78.2698	3.11628
4	4	0	0	0	37	no available data	no available data	27	0	3	0	0	0	0	3	1	3.9	0	1	0.56	119.117	0.141805
5	3	0	0	1	55	105	66	26.2	0	3	0	0	0	0	3	1	3.5	0	2	3.7	17.34	1.67164
6	not allocated for lost follow-up	0	0	0	21	130	73	21.1	0	2	1	0	0	0	2	1	3.3	0	2	0.46	142.197	0.135484
7	1	0	0	1	21	121	84	29.6	1	2	1	0	0	0	2	2	2	1	1	1.54	63.5506	14.2507
8	3	0	0	1	27	135	64	20.9	0	3	1	0	0	0	3	1	4.4	0	4	1.2	82.3755	1.89812
9	2	0	0	0	25	113	56	26.4	0	3	1	0	0	0	3	2	4.5	0	2	0.62	125.325	0.107143
10	4	0	0	0	29	113	63	21.6	0	3	0	0	0	0	2	1	4.6	0	0	0.6	123.174	0.0877358
11	4	0	0	0	52	109	55	22.8	0	2	0	0	0	0	1	1	4.4	0	0	0.58	105.973	0.0785714
12	1	0	0	1	36	136	83	25.4	0	3	1	0	0	1	2	2	4.2	0	1	1.74	49.3455	1.32194
13	2	0	0	0	52	114	64	23.8	1	3	0	0	0	0	3	2	3.4	0	1	0.69	100.088	0.422222
14	1	0	0	1	41	119	71	23	1	3	0	0	0	0	2	2	1.6	1	0	0.67	119.348	14.1004
15	not allocated for prior RAAS blockade use	1	0	0	48	119	53	36.2	0	3	0	0	0	0	2	2	4	0	1	0.84	82.1865	1.17857
16	not allocated for prior RAAS blockade use	1	0	1	80	144	83	22.2	0	2	0	0	0	0	2	2	4.6	0	0	1.26	53.5168	4.91304
17	not allocated for UPCR<1 and IST treated	0	0	0	48	no available data	no available data	19	0	2	0	0	0	0	2	1	2.8	0	1	0.78	89.8901	0.071066
18	4	0	0	1	22	105	71	22.3	0	2	1	0	0	0	2	1	4.1	0	2	0.84	124.285	3.47368
19	2	0	0	0	74	136	92	21.2	1	3	0	0	0	0	2	2	2.4	1	1	2.98	14.8118	17.053
20	not allocated for lost follow-up	0	0	1	83	171	74	23.9	1	2	1	0	0	0	1	1	3.5	0	no available data	1.64	38.1013	2.25397
21	not allocated for lost follow-up	0	0	1	22	122	76	27	0	3	1	0	0	0	3	1	4.5	0	2	1.3	77.4505	0.6875
22	3	0	0	0	58	139	77	18.29	0	3	1	0	0	0	3	1	3.7	0	1	1.1	55.2972	3.7931
23	not allocated for UPCR<1 and IST treated	0	0	0	36	151	105	21.02	1	1	0	0	0	0	0	1	3.4	0	0	0.59	117.914	0.0486258
24	4	0	0	0	26	134	96	22.28	0	2	1	0	1	0	0	1	3.6	0	1	3.89	15.0356	0.973684
25	4	0	0	1	54	135	84	31.62	0	1	1	0	0	1	1	1	4.3	0	no available data	1.08	77.4013	1.58229
26	1	0	0	0	76	125	75	27.4	1	2	0	0	0	0	1	2	1.8	1	1	1.56	31.9408	15.3664
27	not allocated for prior RAAS blockade use	1	0	1	47	158	97	32.28	0	2	0	0	0	0	1	1	4.4	0	0	1.22	70.1623	0.115584
28	4	0	0	0	41	135	92	27.5	0	3	1	0	1	0	3	1	3.4	0	3	0.72	104.015	1
29	3	0	0	0	36	126	88	28.78	0	3	0	0	1	0	3	1	4.1	0	2	1.19	58.685	1.69231
30	not allocated for UPCR<1 and IST treated	0	0	1	62	153	74	25.86	0	3	0	0	0	1	1	1	4	0	2	3.65	16.7857	0.504065
31	not allocated for prior RAAS blockade use	1	0	0	40	161	89	31.92	0	3	1	0	0	0	3	1	3.5	0	4	1.06	65.6244	2.2521
32	not allocated for lost follow-up	0	0	0	78	155	92	22.5	0	2	0	0	0	0	3	1	3.6	0	0	0.81	69.5622	1.41436
33	not allocated for lost follow-up	0	0	0	37	113	69	21.33	0	3	0	0	0	0	0	1	3.4	0	3	0.55	119.825	0.211538
34	4	0	0	1	34	133	76	23.94	0	3	1	0	0	0	3	1	3.7	0	0	0.99	98.9577	1.35185
35	1	0	0	1	40	134	84	26.44	1	3	0	0	0	0	1	2	1.9	1	0	0.89	106.951	6.43814
36	1	0	0	1	20	143	82	21.97	1	3	0	0	0	0	3	2	1.2	1	0	0.68	137.479	15.1007
37	4	0	0	1	28	121	63	23.38	0	3	0	0	0	0	3	1	4.3	0	3	1.55	60.0297	0.68
38	3	0	0	1	57	167	76	22.21	0	3	1	0	0	1	2	1	4	0	2	4.04	15.3777	1.41333
39	1	0	0	1	33	121	67	33.35	1	1	0	0	0	0	2	2	1.7	1	0	0.95	104.75	19.5804
40	2	0	0	1	46	127	83	21.3	0	1	0	0	0	0	2	2	3.2	0	1	0.75	110.009	6.48649
41	1	0	0	1	25	112	69	27.46	1	1	0	0	0	0	1	2	1.9	1	1	0.86	120.522	7.81298
42	1	0	0	0	37	121	81	27.85	1	2	0	0	0	0	0	2	1.9	1	1	1.24	55.4454	16.4835
43	1	0	0	0	72	177	88	26.91	1	2	0	0	0	0	0	2	2.3	1	1	2.1	22.9337	14.3083
44	1	0	0	1	62	101	54	35.29	1	2	0	0	0	0	1	2	1.2	1	1	1.4	53.4666	8.87302
	UPCR: spot urine protein/creatinine ratio	0 = no	0 = no	0 = female					0 = absence						0 = absent	1 = segmental		0 = absence
	IST: immunosuppressive therapy	1 = yes	1 = yes	1 = male					1 = presence						1 = trace	2 = global		1 = presence
	RAAS: renin-aldosterone-angiotensin system														2 = 1+
	SBP: systolic blood pressure														3 = 2+
	DBP: diastolic blood pressure														4 = 3+
	M: mesangial hypercellularity
	S: segmental sclerosis
	E: endocapillary hypercellularity
	T: tubular atrophy/interstitial fibrosis
	FPE: foot process effacement
	NS: nephrotic syndrome
	SCr: serum creatinine
