# Supplementary material for: Key pathological features characterize minimal change disease-like IgA nephropathy
Source: PLoS One. 2023 Jul 20;18(7):e0288384. doi: 10.1371/journal.pone.0288384 (PMC10358932; doi:10.1371/journal.pone.0288384)
Supplement: S2 Dataset — (XLSX) [file pone.0288384.s005.xlsx]

## Sheet: group
S5 Dataset. Renal function change and treatment response in each group
Patient ID	group	SCr1	SCr2	SCr3	eGFR1(CKD-EPI)	eGFR2(CKD-EPI)	eGFR3(CKD-EPI)	follow-up duration(SCr1-SCr2)(months)	follow-up duration(SCr1-SCr3)(months)	eGFR change percent	eGFR decline rate	UPCR1	UPCR2	UPCR change percent	Time to IST(months)	duration of IST(months)	treatment response	RAAS blockade use after diagnosis	dialysis within 2 years after biopsy
1	2	1.62	1.72	1.61	42.1565	39.2115	42.4732	6.06667	14.17	0.0075	0.0267	0.06	0.073913	0.231884	N/A	N/A	N/A	0	0
4	4	0.56	0.62	0.68	119.117	115.194	111.74	11.7667	21.83	-0.0619	-0.3374	0.141805	0.110145	-0.223264	N/A	N/A	N/A	0	0
5	3	3.7	3.42	4.28	17.34	19.0752	14.54	3.03333	23.83	-0.1614	-0.1543	1.67164	1.60417	-0.0403646	0.33	26	0	0	0
7	1	1.54	0.91	0.91	63.5506	120.047	120.047	3.26667	13.43	0.889	3.2059	14.2507	0.0338279	-0.997626	0	4	2	0	0
8	3	1.2	1.08	1.12	82.3755	93.5661	89.5413	2.76667	13.1	0.087	0.2913	1.89812	0.0789474	-0.958408	0.33	60	2	0	0
9	2	0.62	0.7	0.66	125.325	120.42	122.77	2.33333	5.53	-0.0204	-0.3891	0.107143	0.130682	0.219697	N/A	N/A	N/A	0	0
10	4	0.6	0.65	0.73	123.174	119.973	111.29	3.56667	9.37	-0.0965	-1.2899	0.0877358	0.213636	1.435	N/A	N/A	N/A	0	0
11	4	0.58	0.66	0.72	105.973	101.563	96.28	3.76667	8.27	-0.0915	1.1716	0.0785714	0.0632911	-0.194476	N/A	N/A	N/A	0	0
12	1	1.74	2.02	1.86	49.3455	41.2004	45.5229	5.5	19.1	-0.0775	-0.1016	1.32194	1.03817	-0.214665	0	23	0	1	0
13	2	0.69	0.71	0.77	100.088	97.9219	88.77	4.66667	12.5	-0.1216	-1.002	0.422222	0.544304	0.289141	N/A	N/A	N/A	0	0
14	1	0.67	0.82	0.76	119.348	109.838	113.323	3.06667	18.87	-0.0505	-0.1428	14.1004	0.115385	-0.991817	0	93	2	1	0
18	4	0.84	0.78	no available data*	124.285	128.128	no available data*	1.9	N/A	0.0309	2.0263	3.47368	1.79225	-0.484048	N/A	N/A	N/A	1	0
19	2	2.98	7.25	7.47	14.8118	5.05576	4.87	3.1	6.53	-0.6708	-1.4962	17.053	18.1327	0.0633182	N/A	N/A	N/A	0	1
22	3	1.1	0.84	1.21	55.2972	76.6114	49.2787	2.8	9.23	-0.1088	-1.277	3.7931	0.701847	-0.814968	0.23	10	1	1	0
24	4	3.89	4.39	5.25	15.0356	12.9907	10.46	2.13333	8.23	-0.3041	-0.5242	0.973684	0.86755	-0.109003	N/A	N/A	N/A	1	1
25	4	1.08	1.27	1.56	77.4013	63.6296	49.62	2.56667	8.2	-0.3589	-3.241	1.58229	0.561856	-0.64491	N/A	N/A	N/A	0	0
26	1	1.56	0.77	0.83	31.9408	75.0008	68.4964	2.6	10.6	1.1445	2.4426	15.3664	0.2	-0.986985	0.57	2	2	0	0
28	4	0.72	0.75	no available data*	104.015	99.0058	no available data*	2.93333	N/A	-0.0482	-1.7064	1	1.48951	0.48951	N/A	N/A	N/A	1	0
29	3	1.19	0.96	0.98	58.685	76.0847	74.21	3.86667	22.77	0.2646	0.4329	1.69231	0.73913	-0.563241	0.27	28	1	0	0
34	4	0.99	0.95	1.02	98.9577	104.017	95.45	8.06667	16.37	-0.0354	-0.2176	1.35185	0.63125	-0.533048	N/A	N/A	N/A	1	0
35	1	0.89	0.83	0.82	106.951	110.063	110.613	3.2	10.07	0.0342	0.3187	6.43814	0.0514286	-0.992012	0.07	1	2	0	0
36	1	0.68	0.53	0.65	137.479	152.307	140.052	4.36667	9.7	0.0187	0.1725	15.1007	0.763158	-0.949462	0.43	9	1	1	0
37	4	1.55	1.57	no available data*	60.0297	59.1064	no available data*	0.533333	N/A	-0.0154	-1.7358	0.68	0.579365	-0.147993	N/A	N/A	N/A	0	0
38	3	4.04	3.6	3.08	15.3777	17.6781	21.3475	2.3	5.13	0.3882	1.168	1.41333	2.05882	0.456715	0.87	4	0	0	0
39	1	0.95	0.77	0.81	104.75	119.231	116.775	3.13333	4.1	0.1148	3.348	19.5804	0.00666667	-0.99966	1	3	2	0	0
40	2	0.75	0.78	0.82	110.009	108.25	106.04	6.46667	23.23	-0.036	-0.1616	6.48649	2.42029	-0.626872	N/A	N/A	N/A	0	0
41	1	0.86	1.05	0.85	120.522	98.1774	121.1	3.36667	21.83	0.0048	0.4383	7.81298	0.0390625	-0.995	0.43	18	2	0	0
42	1	1.24	0.92	0.89	55.4454	79.5414	82.7942	3.16667	14.5	0.4933	1.4621	16.4835	0.334826	-0.979687	0.07	3	2	0	0
43	1	2.1	1.14	1.25	22.9337	47.9997	42.941	3.16667	5.9	0.8724	3.5114	14.3083	0.225806	-0.984218	0	6	2	0	0
44	1	1.4	0.96	1.06	53.4666	84.3696	74.844	5.2	13.93	0.3998	1.2624	8.87302	0.0631206	-0.992886	0.73	7	2	1	0
SCr: serum creatinine																	0 = no response	0 = no	0 = no
UPCR: urine protein/creatinine ratio																	1 = partial remission	1 = yes	1 = yes
IST: immunosuppressive therapy																	2= complete remission
RAAS: renin-angiotensin-aldosterone system
N/A: not applicable
*Three patients in group 4 had no second time follow-up serum creatinine, and the eGFR decline rate was caculated by (eGFR2-eGFR1)/follow-up duration, rather than by least square method
